# Supplementary material for: Baseline Data of the Fungal Phytobiome of Three Sorghum (Sorghum bicolor) Cultivars in South Africa using Targeted Environmental Sequencing
Source: J Fungi (Basel). 2021 Nov 17;7(11):978. doi: 10.3390/jof7110978 (PMC8622221; doi:10.3390/jof7110978)
Supplement: Supplementary file 1 [file jof-07-00978-s001.zip]

Archive with 1 entries (1 files):
- jof-1425109-supplementary.pdf
